# Supplementary material for: Changes in COVID-19 Vaccine Acceptability among Parents with Children Aged 6–35 Months in China—Repeated Cross-Sectional Surveys in 2020 and 2021
Source: Vaccines (Basel). 2023 Jan 12;11(1):170. doi: 10.3390/vaccines11010170 (PMC9867369; doi:10.3390/vaccines11010170)
Supplement: Supplementary file 1 [file vaccines-11-00170-s001.zip]

Archive with 1 entries (1 files):
- vaccines-2133622-supplementary.docx
